# Supplementary material for: Clinical physiology of circadian rhythms: A systematic and hierarchized content analysis of circadian questionnaires
Source: Int J Clin Health Psychol. 2025 Apr 4;25(2):100563. doi: 10.1016/j.ijchp.2025.100563 (PMC12002935; doi:10.1016/j.ijchp.2025.100563)
Supplement: Supplementary file 1 [file mmc1.xlsx]

## Sheet: Questionnaire
Name	Title	Authors	n	Date	Nb citations	Revue	Inclus	Remarques
Horne-Ostberg Morningness Eveningness Questionnaire (MEQ)	A self-assessment questionnaire to determine morningness-eveningness in human circadian rhythms	Horne & Ostberg	19	1976	7470	International Journal of Chronobiology	1
Munich ChronoType Questionnaire (MCTQ)	Life between clocks: Daily temporal patterns of human chronotypes	Roenneberg et al,	32	2003	2843	Journal of Biological Rhythms	1
Composite Scale Morningness (CSM)	Evaluation of three circadian rhythm questionnaires with suggestions for an improved measure of morningness	Smith et al,	13	1989	1366	Journal of Applied Psychology	1
Reduced MEQ (rMEQ)	Horne & Östberg morningness-eveningness questionnaire: A reduced scale	Adan et al,	5	1991	848	Personality and Individual differences	1
Diurnal Type Questionnaire (DTQ)	A diurnal type scale, Construction, consistency and validation in shift work	Torsvall & Akerstedt	7	1980	597	Scandinavian journal of work, environment & health	1
Circadian type questionnaire (CTQ)	Towards a Predictive Test of Adjustment to Shift Work	Folkard et al,	20	1979	471	Ergonomics	1
Munich ChronoType Questionnaire for shift-workers (swMCTQ)	The Munich ChronoType Questionnaire for Shift-Workers	Juda et al,	54	2013	172	Journal of Biological Rhythms	0
MESSi	Morningness–eveningness and amplitude – development and validation of an improved composite scale to measure circadian preference and stability (MESSi)	Randler et al,		2016	119	Chronobiology International	0
Basic Language Morningness (BALM)	Psychometric equivalence of an improved Basic Language Morningness (BALM) scale using industrial population within comparisons	Brown et al,	13	1993	115	Ergonomics	1
Chronotype questionnaire (CQ)	Can you feel the rhythm? A short questionnaire to describe two dimensions of chronotype	Oginska et al,	14	2011	87	Personality and Individual Differences	0	RQP mail auteurs
Marburger Questionnaire (MQ)	Morning-evening types and shift work: a questionnaire study	Moog et al,	20	1981	77	Night and Shift Work: Biological and Social Aspects	1
The Circadian Energy Scale (CIRENS)	The Circadian Energy Scale (CIRENS): two simple questions for a reliable chronotype measurement based on energy,	Ottoni et al,	2	2011	59	Chronobiology International	1
Caen Chronotype Questionnaire (CCQ)	Validation of a Chronotype Questionnaire Including an Amplitude Dimension	Dosseville et al,	18	2013	57	Chronobiology International	1
Circadian Type Inventory (CTI)	Refining the psychometric properties of the circadian type inventory	Di Milia et al,	11	2003	33	Personality and Individual Differences	1	RQP mail auteurs TA
Circadian Amplitude and Phase Scale (CAPS) & Time Awareness Questionnaire (TAQ)	A Psychometric Assessment of the Circadian Amplitude and Phase Scale	Di Milia et al,	34	2011	26	Chronobiology International	1
Single-item chronotyping (SIC)	A method to self-assess diurnal types by using 6 simple charts	Putilov et al,	1	2021	18	Personality and Individual Differences	0
SCRAM	Development of a Measure of Sleep, Circadian Rhythms, and Mood: The SCRAM Questionnaire	Byrne et al,	15	2017	11	Frontiers in Psychology	1
Evening Chronotype Scale (ECS)	Validation of the 6-item Evening Chronotype Scale (ECS): a modified version of Composite Scale Morningness	Kim et al,	6	2021	2	Chronobiology International	1
Sleep Regularity Questionnaire (SRQ)	The Sleep Regularity Questionnaire: development and initial validation	Dzierzewski et al,	10	2021	1	Sleep Medicine	0

## Sheet: Dimensions
	Dimension	Subdimension	Item	Présent
PHYSIOLOGY	Circadian phase	Evening time	Bedtime (phase)	1
	Circadian phase	Morning time	Rise time (phase)	1
	Circadian phase	Evening time	Sleep time (phase)	1
	Circadian phase	Morning time	Awake time (phase)	1
	Circadian phase	Daytime	Social activity (phase)	1
	Circadian phase	Daytime	Work (phase)	1
	Circadian phase	Daytime	Mental activity (phase)	1
	Circadian phase	Daytime	Physical activity (phase)	1
	Circadian phase	Daytime	Peak feeling (phase)	1
	Circadian phase	Daytime	Mood (phase)	1
	Circadian phase	Daytime	Eat (phase)	1
	Circadian phase	Self-evaluation	Self-evaluation (phase)	1
	Circadian amplitude&stability	Evening time	Bedtime (amplitude&stability)	1
	Circadian amplitude&stability	Morning time	Rise time (amplitude&stability)	1
	Circadian amplitude&stability	Evening time	Sleep time (amplitude&stability)	1
	Circadian amplitude&stability	Morning time	Awake time (amplitude&stability)	1
	Circadian amplitude&stability	Daytime	Social activity (amplitude&stability)	1
	Circadian amplitude&stability	Daytime	Work (amplitude&stability)	1
	Circadian amplitude&stability	Daytime	Mental activity (amplitude&stability)	1
	Circadian amplitude&stability	Daytime	Physical activity (amplitude&stability)	1
	Circadian amplitude&stability	Daytime	Peak feeling (amplitude&stability)	1
	Circadian amplitude&stability	Daytime	Mood (amplitude&stability)	1
	Circadian amplitude&stability	Daytime	Eat (amplitude&stability)	1
	Circadian amplitude&stability	Self-evaluation	Self-evaluation (amplitude&stability)	1
BEHAVIORS	Circadian timing	Evening time	Bedtime (timing)	1
	Circadian timing	Morning time	Rise time (timing)	0
	Circadian timing	Evening time	Sleep time (timing)	1
	Circadian timing	Morning time	Awake time (timing)	1
	Circadian timing	Environment	Constraints (timing)	1
	Circadian timing	Environment	Light (timing)	1
	Circadian regularity	Evening time	Bedtime (regularity)	1
	Circadian regularity	Morning time	Rise time (regularity)	1
	Circadian regularity	Evening time	Sleep time (regularity)	1
	Circadian regularity	Morning time	Awake time (regularity)	1
	Circadian complaints	Morning time	Sleep inertia (morning sleepiness complaint)	1
	Circadian complaints	Morning time	Difficulty to stop sleep (morning sleepiness complaint)	1
	Circadian complaints	Morning time	Confusing at sleep (morning sleepiness complaint)	1
	Circadian complaints	Morning time	Early awakening (morning insomnia complaint)	1
	Circadian complaints	Evening time	Sleep latency (evening insomnia complaint)	1
	Circadian complaints	Evening time	Evening sleepiness (complaint)	1
	Circadian complaints	Daytime	Daytime sleepiness (complaint)	1

## Sheet: Table 1
	Average Jaccard	Number of items	Specific	Compound	Total number of extracted clinical manifestation	Total number
	Index		clinical manifestations	clinical manifestations		of different clinical manifestation
CAPS TAQ	0.161	24	16	16	32	17
CTQ	0.181	16	9	14	23	15
CSM	0.267	12	9	9	18	13
MEQ	0.238	19	17	4	21	11
MCTQ	0.097	24	24	0	24	11
CQ	0.243	14	12	4	16	12
CCQ	0.207	16	15	2	17	10
CTI	0.221	10	6	8	14	10
DTQ	0.185	7	4	6	10	8
SCRAM	0.161	5	4	2	6	6
rMEQ	0.197	5	4	2	6	5
SRQ	0.018	4	4	0	4	4
CIRENS	0.08	3	3	0	3	2
SIQ	0.059	1	0	2	2	2
MEAN	0.165357	142	127	69	196	107
	0.0749981
					COEFF	0.443833

## Sheet: MEQ
ID	Instructions	Item	Type	n	Questionnaire	Dimension
MEQ1		What time would you get up if you were entirely free to plan your day?	Categorical	6	MEQ	Rise time (phase)
MEQ2		What time would you go to bed if you were entirely free to plan your evening?	Categorical	6	MEQ	Bedtime (phase)
MEQ3		If there is a specific time at which you have to get up in the morning, to what extent do you depend on being woken up by an alarm clock?	Categorical	4	MEQ	Sleep inertia (morning sleepiness complaint)
MEQ4		How easy do you find it to get up in the morning (when you are not woken up unexpectedly)?	Categorical	4	MEQ	Sleep inertia (morning sleepiness complaint)
MEQ5		How alert do you feel during the first half hour after you wake up in the morning?	Categorical	4	MEQ	Sleep inertia (morning sleepiness complaint)
MEQ6		How hungry do you feel during the first half-hour after you wake up in the morning?	Categorical	4	MEQ	Eat (phase)
MEQ7		During the first half-hour after you wake up in the morning, how tired do you feel?	Categorical	4	MEQ	Sleep inertia (morning sleepiness complaint)
MEQ8		If you have no commitments the next day, what time would you go to bed compared to your usual bedtime?	Categorical	4	MEQ	Bedtime (phase)
MEQ9		You have decided to engage in some physical exercise, A friend suggests that you do this for one hour twice a week and the best time for him is between 7:00 – 8:00 am, Bearing in mind nothing but your own internal “clock”, how do you think you would perform?	Categorical	4	MEQ	Physical activity (phase)
MEQ10		At what time of day do you feel you become tired as a result of need for sleep?	Categorical	5	MEQ	Evening sleepiness (complaint)	Sleep time (phase)
MEQ11		You want to be at your peak performance for a test that you know is going to be mentally exhausting and will last for two hours, You are entirely free to plan your day, Considering only your own internal “clock”, which ONE of the four testing times would you choose?	Categorical	4	MEQ	Mental activity (phase)
MEQ12		If you got into bed at 11:00 PM, how tired would you be?	Categorical	4	MEQ	Evening sleepiness (complaint)	Bedtime (phase)
MEQ13		For some reason you have gone to bed several hours later than usual, but there is no need to get up at any particular time the next morning, Which ONE of the following are you most likely to do?	Categorical	4	MEQ	Sleep inertia (morning sleepiness complaint)	Awake time (amplitude&stability)
MEQ14		One night you have to remain awake between 4:00 – 6:00 AM in order to carry out a night watch, You have no commitments the next day, Which ONE of the alternatives will suite you best?	Categorical	4	MEQ	Bedtime (phase)	Rise time (phase)
MEQ15		You have to do two hours of hard physical work, You are entirely free to plan your day and considering only your own internal “clock” which ONE of the following time would you choose?	Categorical	4	MEQ	Physical activity (phase)	Work (phase)
MEQ16		You have decided to engage in hard physical exercise, A friend suggests that you do this for one hour twice a week and the best time for him is between 10:00 – 11:00 PM, Bearing in mind nothing else but your own internal “clock” how well do you think you would perform?	Categorical	4	MEQ	Physical activity (phase)
MEQ17		Suppose that you can choose your own work hours, Assume that you worked a FIVE hour day (including breaks) and that your job was interesting and paid by results), Which FIVE CONSECUTIVE HOURS would you select?	Categorical	5	MEQ	Work (phase)
MEQ18		At what time of the day do you think that you reach your “feeling best” peak?	Categorical	5	MEQ	Peak feeling (phase)
MEQ19		One hears about “morning” and “evening” types of people, Which ONE of these types do you consider yourself to be?	Categorical	4	MEQ	Self-evaluation (phase)

## Sheet: MCTQ
ID	Instructions	Item	Type	n	Questionnaire	Dimension
MCTQ1	Workdays	I go to bed at _________ o’clock	Time		MCTQ	Bedtime (timing)
MCTQ2	Workdays	I actually get ready to fall asleep at _________ o’clock	Time		MCTQ	Sleep time (timing)
MCTQ3	Workdays	I need _________ minutes to fall asleep	Time		MCTQ	Sleep latency (evening insomnia complaint)
MCTQ4	Workdays	I wake up at _________ o’clock,	Time		MCTQ	Awake time (timing)
MCTQ5	Workdays	After _________ minutes I get up,	Time		MCTQ	Difficulty to stop sleep (morning sleepiness complaint)
MCTQ6	Workdays	I use an alarm clock on workdays:	Binary		MCTQ	Constraints (timing)
MCTQ7	Workdays	I regularly wake up BEFORE the alarm rings	Binary		MCTQ	Early awakening (morning insomnia complaint)
MCTQ8	Free days	I go to bed at _________ o’clock	Time		MCTQ	Bedtime (phase)
MCTQ9	Free days	I actually get ready to fall asleep at _________ o’clock	Time		MCTQ	Sleep time (phase)
MCTQ10	Free days	I need _________ minutes to fall asleep	Time		MCTQ	Sleep latency (evening insomnia complaint)
MCTQ11	Free days	I wake up at _________ o’clock,	Time		MCTQ	Awake time (phase)
MCTQ12	Free days	After _________ minutes I get up,	Time		MCTQ	Difficulty to stop sleep (morning sleepiness complaint)
MCTQ13	Free days	My wake-up time (Image 5) is due to the use of an alarm clock	Binary	2	MCTQ	Constraints (timing)
MCTQ14	Free days	There are particular reasons why I cannot freely choose my sleep times on free days	Binary	2	MCTQ	Constraints (timing)
MCTQ15	Free days	If “Yes”: Child(ren)/pet(s) - Hobbies - Others	Categorical	3	MCTQ	Constraints (timing)
MCTQ16	Work details	In the last 3 months, I worked as a shift worker	Binary	2	MCTQ	Constraints (timing)
MCTQ17	Work details	My usual work schedule … … starts at _________ o´clock,	Time		MCTQ	Constraints (timing)
MCTQ18	Work details	My usual work schedule … … ends at _________ o´clock,	Time		MCTQ	Constraints (timing)
MCTQ19	Work details	My work schedules are … … very flexible … a little flexible … rather inflexible … very inflexible	Categorical	4	MCTQ	Constraints (timing)
MCTQ20	Work details	I travel to work … … within an enclosed vehicle (e,g, car, bus, underground) … not within an enclosed vehicle (e,g, on foot, by bike) ,,, I work at home	Categorical	3	MCTQ	Constraints (timing)
MCTQ21	Work details	For the commute to work, I need ___ hours and ___ minutes	Time		MCTQ	Constraints (timing)
MCTQ22	Work details	For the commute from work, I need ___ hours and ___ minutes,	Time		MCTQ	Constraints (timing)
MCTQ23	Time Spent Outdoors	On average, I spend the following amount of time outdoors in daylight (without a roof above my head): on workdays: _____ hours _____ minutes	Time		MCTQ	Light (timing)
MCTQ24	Time Spent Outdoors	On average, I spend the following amount of time outdoors in daylight (without a roof above my head): on free days: _____ hours _____ minutes	Time		MCTQ	Light (timing)
MCTQ25	Stimulants	I smoke _____ cigarettes ,,,	Number		MCTQ	NA
MCTQ26	Stimulants	I drink _____ glasses of beer	Number		MCTQ	NA
MCTQ27	Stimulants	I drink _____ glasses of wine	Number		MCTQ	NA
MCTQ28	Stimulants	I drink _____ glasses of liquor/whiskey/gin etc	Number		MCTQ	NA
MCTQ29	Stimulants	I drink _____ cups of coffee	Number		MCTQ	NA
MCTQ30	Stimulants	I drink _____ cups of black tea	Number		MCTQ	NA
MCTQ31	Stimulants	I drink _____ cans of caffeinated drinks (soft-drinks)	Number		MCTQ	NA
MCTQ32	Stimulants	I take sleep medication _____ times ,,,	Number		MCTQ	NA

## Sheet: CSM
ID	Instructions	Item	Type	n	Questionnaire	Dimension
CSM1		Considering only your own "feeling best" rhythm, at what time would you get up if you were entirely free to plan your day?	Categorical	5	CSM	Rise time (phase)
CSM2		Considering only your own "feeling best" rhythm, at what time would you go to bed if you were entirely free to plan your evening?	Categorical	5	CSM	Bedtime (phase)
CSM3		Assuming normal circumstance, how easy do you find getting up in the morning?	Categorical	4	CSM	Difficulty to stop sleep (morning sleepiness complaint)
CSM4		How alert do you feel during the first half hour after having awakened in the morning?	Categorical	4	CSM	Sleep inertia (morning sleepiness complaint)
CSM5		During the first half hour after having awakened in the morning, how tired do you feel?	Categorical	4	CSM	Sleep inertia (morning sleepiness complaint)
CSM6		You have decided to engage in some physical exercice, A friend suggests that you do this one hour twice a week and the best time for him is 7:00-8:00 a,m, Bearing in mind nothing else but you own "feeling best" rhythm, how do you think you would perform?	Categorical	4	CSM	Physical activity (phase)	Peak feeling (phase)
CSM7		At what time in the evening do you feel tired and, as a result, in need of sleep?	Categorical	5	CSM	Sleep time (phase)	Evening sleepiness (complaint)
CSM8		You wish to be at your peak performance for a test which you know is going to be mentally exhausting and lasting for two hours, You are entirely free to plan your day, and considering only your own "feeling best" rhythm, which ONE of the four testing times would you choose?	Categorical	4	CSM	Mental activity (phase)	Peak feeling (phase)
CSM9		One hears about "morning" and "evening" types of people, Which ONE of these types do you consider yourself to be?	Categorical	4	CSM	Self-evaluation (phase)
CSM10		When would you prefer to rise (provided you have a full day's work - 8 hours) if you were totally free to arrange your time?	Categorical	4	CSM	Rise time (phase)
CSM11		If you always had to rise at 6:00 a,m,, what do you think it would be like?	Categorical	4	CSM	Sleep inertia (morning sleepiness complaint)	Awake time (phase)
CSM12		How long a time does it usually take before you "recover your senses" in the morning after rising from a night's sleep?	Categorical	4	CSM	Confusing at sleep (morning sleepiness complaint)
CSM13		Please indicate to what extent you are a morning or evening active individual	Categorical	4	CSM	Self-evaluation (phase)

## Sheet: rMEQ
ID	Instructions	Item	Type	n	Questionnaire	Dimension
rMEQ1		Considering only your own "feeling best" rhythms, at what time would you get up if you were entirely free to plan your day?	Categorical	5	rMEQ	Rise time (phase)
rMEQ2		During the first half hour after awakening in the morning, how tired do you feel?	Categorical	4	rMEQ	Sleep inertia (morning sleepiness complaint)
rMEQ3		At what time in the evening do you feel tired and in need of sleep?	Categorical	5	rMEQ	Sleep time (phase)	Evening sleepiness (complaint)
rMEQ4		At what time of the day do you think that you reach your "feeling best" peak?	Categorical	5	rMEQ	Peak feeling (phase)
rMEQ5		One hears about "morning" and "evening" types of people, Which one of these types do you consider yourself to be?	Categorical	4	rMEQ	Self-evaluation (phase)

## Sheet: CQ
ID	Instructions	Item	Type	n	Questionnaire	Dimension
CQ1		I feel I can think the best in the morning	Categorical	3	CQ	Mental activity (phase)
CQ2		I can work equally easily in the day as in the night	Categorical	3	CQ	Work (amplitude&stability)
CQ3		I feel drowsy for a long time after awakening	Categorical	3	CQ	Sleep inertia (morning sleepiness complaint)
CQ4		There are times of day when I would prefer to avoid any work,	Categorical	3	CQ	Work (amplitude&stability)
CQ5		If I were to study anything by myself, I would rather do it in the evening,	Categorical	3	CQ	Work (phase)
CQ6		Regardless of the time of day, I feel almost the same, as to mood and efficiency	Categorical	3	CQ	Mental activity (amplitude&stability)	Peak feeling (amplitude&stability)
CQ7		I like to get up earlier then necessary, e,g, in order to prepare things for the whole day	Categorical	3	CQ	Rise time (phase)	Mental activity (phase)
CQ8		When my usual sleep time comes, I can’t overcome sleepiness, my eyes shut by themselves	Categorical	3	CQ	Evening sleepiness (complaint)	Sleep time (amplitude&stability)
CQ9		My work goes better in the afternoon than before noon	Categorical	3	CQ	Work (phase)
CQ10		I am usually in an excellent mood in the morning	Categorical	3	CQ	Mood (phase)
CQ11		I am able to concentrate at any time of day or night, if I have something to do	Categorical	3	CQ	Mental activity (amplitude&stability)
CQ12		I am in my best form in the morning, in the course of the day my energy runs out	Categorical	3	CQ	Peak feeling (phase)
CQ13		If something (somebody) wakes me up at a time unusual for me, I can’t ‘‘come to myself’’ for a long time	Categorical	3	CQ	Confusing at sleep (morning sleepiness complaint)	Awake time (amplitude&stability)
CQ14		I feel sluggish in the morning and I warm up slowly during the day	Categorical	3	CQ	Confusing at sleep (morning sleepiness complaint)

## Sheet: DTQ
ID	Instructions	Item	Type	n	Questionnaire	Dimension
DTQ1		When would you prefer to rise (provided you have a full day's work - 8 h) if you were totally free to arrange your time?	Categorical	4	DTQ	Rise time (phase)
DTQ2		When would you prefer to go to bed (provided you have a full day's work - , 8 h) if you were totally free to arrange your time?	Categorical	4	DTQ	Bedtime (phase)
DTQ3		If you always had to go to bed at 2400, what do you think it would be like to fall asleep then?	Categorical	4	DTQ	Bedtime (phase)	Sleep latency (evening insomnia complaint)
DTQ4		If you always had to rise at 0600, what do you think it would be like?	Categorical	4	DTQ	Rise time (phase)	Difficulty to stop sleep (morning sleepiness complaint)
DTQ5		When do you usually begin to feel the first signs of tiredness and need for sleep?	Categorical	4	DTQ	Sleep time (phase)	Evening sleepiness (complaint)
DTQ6		How long a time does it usually take before you "recover your faculties" in the morning after rising from a night's sleep?	Categorical	4	DTQ	Confusing at sleep (morning sleepiness complaint)
DTQ7		Please, indicate to what extent you are a morning or evening active individual!	Categorical	4	DTQ	Self-evaluation (phase)

## Sheet: CTQ
ID	Instructions	Item	Type	n	Questionnaire	Dimension
CTQ1		How easy do you find it to take short 'cap naps' at odd times of day?	VAS	10	CTQ	Daytime sleepiness (complaint)
CTQ2		If you have been out very late at a party how easy do you find it to 'sleep in' the following morning if there is nothing to prevent you doing so?	VAS	10	CTQ	Awake time (amplitude&stability)	Early awakening
CTQ3		After you've had several late-nights in a row how easy do you find it to get to sleep fi you go to bed early to try to 'catch up"?	VAS	10	CTQ	Sleep time (amplitude&stability)	Sleep latency (evening insomnia complaint)
CTQ4		Do you have phases, i,e, several nights in a row, when you find it difficult to get to sleep?	VAS	10	CTQ	Sleep latency (evening insomnia complaint)
CTQ5		How easy do you find it to sleep during the day if you have to?	VAS	10	CTQ	Sleep time (phase)
CTQ6		Do you go to bed at a regular time and get up at a regular time even if you don't have to?	VAS	10	CTQ	Bedtime (amplitude&stability)	Rise time (amplitude&stability)
CTQ7		To what extent do you prefer to have your meals at regular times?	VAS	10	CTQ	Eat (amplitude&stability)
CTQ8		When you are away on holiday to what extent do you stick to your normal times of getting up and going to bed?	VAS	10	CTQ	Bedtime (amplitude&stability)	Rise time (amplitude&stability)
CTQ9		f you have very little sleep one night do you feel drowsy the following day?	VAS	10	CTQ	NA
CTQ10		To what extent are you better at working at certain times of day or night than at others?	VAS	10	CTQ	Work (amplitude&stability)
CTQ11		Are you the sort of person who can easily miss out a night's sleep?	VAS	10	CTQ	NA
CTQ12		If you are woken up at an unusual time can you wake up' properly and dowhatever it is you have to do?	VAS	10	CTQ	Awake time (amplitude&stability)	Confusing at sleep (morning sleepiness)
CTQ13		If you have something important to do but feel very drowsy can you overcome your drowsiness?	VAS	10	CTQ	NA
CTQ14		Do you get a 'second wind' if you stay up very late?	VAS	10	CTQ	Peak feeling (phase)
CTQ15		How do you react to working at odd times of the day or night?	VAS	10	CTQ	Work (amplitude&stability)
CTQ16		Are you the dort of person who feels far livelier during the day than early in at night,	VAS	10	CTQ	Peak feeling (amplitude&stability)
CTQ17		I f you don't have an alarm clock can you successfully 'tell yourself' to wake up at a certain time?	VAS	10	CTQ	Rise time (phase)
CTQ18		Do you find it easy to get up very early in the morning if, for example, you are setting off on holiday?	VAS	10	CTQ	Rise time (phase)
CTQ19		When you have had to get up at a regular time for several days in a row do you start waking up just before your alarm clock goes off?	VAS	10	CTQ	Awake time (amplitude&stability)

[truncated: 7 more sheets: CIRENS, CCQ, CTI, CAPS, SCRAM, SIC, SRQ]
